# Supplementary material for: Computing Highly Correlated Positions Using Mutual Information and Graph Theory for G Protein-Coupled Receptors
Source: PLoS One. 2009 Mar 5;4(3):e4681. doi: 10.1371/journal.pone.0004681 (PMC2650788; doi:10.1371/journal.pone.0004681)
Supplement: MSA S1 — (0.00 MB DOC) [file pone.0004681.s001.doc]

>5HT1A
ACTIS
>5HT1B
ECVVN
>5HT1D
DCLVN
>5HT1E
QCTIQ
>5HT1F
ECIIK
>5HT2A
SCLLA
>5HT2B
TCVLT
>5HT2C
TCVLN
>5HT4R
YCVFM
>5HT5A
ECQVS
>5HT6R
QCRLL
>5HT7R
VCLIS
>AA1R
KCEFE
>AA2AR
ACLFE
>AA2BR
KCLFE
>AA3R
SCQFV
>ACM1
QCYIQ
>ACM2
ECYIQ
>ACM3
ECFIQ
>ACM4
QCFIQ
>ACM5
ECQIQ
>ADA1A
ICQIN
>ADA1B
ECGVT
>ADA1D
FCGIT
>ADA2A
RCEIN
>ADA2B
QCKLN
>ADA2C
QCGLN
>ADMR
MCLFM
>ADRB1
CCDFV
>ADRB2
CCDFF
>ADRB3
CCAFA
>AG22_AGTR2
ACIMA
>AG2R_AGTR1
VCAFH
>AG2S_AGTR1
VCAFH
>APJ
QCYMD
>BKRB1
ACILL
>BKRB2
ACVIS
>BRS3
SCTSY
>C3AR
RCGYK
>C3X1_CX3C1
ECLGD
>C5ARL
QCVVD
>C5AR
LCGVD
>CCBP2
NCHAD
>CCKAR
MCRFL
>CCR10
RCRLI
>CCR1
TCSLH
>CCR2
VCGPY
>CCR3
LCSAL
>CCR4
YCKTK
>CCR5
TCSSH
>CCR6
VCEPK
>CCR7
RCSLI
>CCR8
QCYSF
>CCR9
ICTMV
>CCRL1
RCIPI
>CCRL2
KCAFS
>CLTR1
KCFEP
>CLTR2
SCLEL
>CML1
SCFNN
>CML2
FCFAD
>CXCR1
VCYEV
>CXCR2
ACYED
>CXCR3
HCQYN
>CXCR4
ICDRF
>CXCR5
RCTFS
>CXCR6
ICGYH
>DRD1
NCDSS
>DRD2
ECIIA
>DRD3
VCSIS
>DRD4
VCRLE
>DRD5
NCDSS
>DUFFY
LCTLI
>EBI2
TCMEY
>EDNRA
TCMLN
>EDNRB
ICLLH
>ETBR2
SCIMK
>FPR1
ACTFN
>FPRL1
YCTFN
>FPRL2
YCIFN
>FSHR
ICLPM
>G109A
LCSSF
>G109B
VCISF
>G2A_GPR132
TCFDM
>GALR1
FCWEQ
>GALR2
VCHPA
>GALR3
LCVPA
>GASR
QCVHR
>GHSR
ECRPT
>GNRHR
QCVTH
>GNRR2
QCVTK
>GP101
LCSMI
>GP119
QCSFF
>GP120
ICTLI
>GP135
GCLYR
>GP141
HCFKF
>GP150
RCHGI
>GP151
MCLVD
>GP152
ICLDF
>GP153
GCRFI
>GP158
VCQNL
>GP160
HCPFY
>GP161
MCVAA
>GP162
GCQFI
>GP171
GCMEF
>GP173
QCIFE
>GP174
KCFVD
>GPBAR
NCSSQ
>GPR10_PRLHR
LCEEF
>GPR15
YCAEK
>GPR17
VCLQL
>GPR18
TCLKI
>GPR19
HCNYF
>GPR1
LCYNN
>GPR21
WCAES
>GPR22
LCVST
>GPR25
QCGEE
>GPR26
LCSRR
>GPR27
PCALE
>GPR31
RCHSF
>GPR32
HCYLA
>GPR34
MCFHY
>GPR35
FCFRS
>GPR37
RCIIK
>GPR39
ICTNL
>GPR40_FFAR1
VCLEA
>GPR41_FFAR3
TCYLE
>GPR42
TCYLE
>GPR43_FFAR2
TCYEN
>GPR44
MCYYN
>GPR45
QCVLG
>GPR4
FCFEK
>GPR52
WCATS
>GPR55
MCFHN
>GPR61
GCSLQ
>GPR62
RCSVL
>GPR63
QCVFG
>GPR75
LCLPM
>GPR78
SCSLR
>GPR7_NPBW1
QCVLV
>GPR80_OXGR1
ACLDL
>GPR81
SCESF
>GPR83
LCLPD
>GPR85
QCTFQ
>GPR86_P2Y13
KCASL
>GPR87
DCSKL
>GPR8_NPBW2
SCGLS
>GPR91_SUCR1
TCNDF
>GPR92
LCFES
>GRPR
SCAPY
>HRH1
KCETD
>HRH2
KCKVQ
>HRH3
HCYAE
>HRH4
ECEPG
>KISSR
YCSEA
>LGR4
LCLPF
>LGR5
LCLPL
>LGR6
LCLPY
>LGR7_RXFP1
VCFPL
>LGR8
VCFPL
>LSHR
ICFPM
>LT4R1
LCFPR
>LT4R2
LCHPS
>MCHR1
GCGIR
>MCHR2
SCAFD
>MTLR
ECRPS
>MTR1A
SCTFA
>MTR1B
SCTFI
>MTR1L
TCIFN
>NK1R
VCMIE
>NK2R
KCVVA
>NK3R
LCFVQ
>NMBR
ACIPY
>NMUR1
VCMLV
>NMUR2
TCTVI
>NPFF1
SCWEA
>NPFF2
WCRED
>NPSR1_GP154
QCWAL
>NPY1R
VCFDQ
>NPY2R
ACTEK
>NPY4R
VCTES
>NPY5R
LCVES
>NTR1
VCTPT
>NTR2
VCTVL
>O43898
QCVLG
>OPN3
GCTVD
>OPN4
SCSWD
>OPN5
SCTLD
>OPRD
VCMLQ
>OPRK
ECSLQ
>OPRM
DCTLT
>OPRX
ECLVE
>OPSB
SCGPD
>OPSD
SCGID
>OPSG
SCGPD
>OPSR
SCGPD
>OPSX
TCTIN
>OX1R
VCDER
>OX2R
VCDER
>OXER1
SCLSY
>OXYR
DCWAV
>P2RY1
TCYDT
>P2RY2
TCHDT
>P2RY4
LCHDT
>P2RY5
ACFEN
>P2RY6
VCYDL
>P2RY9
TCFEG
>P2Y10
SCFAD
>P2Y11
KCLGT
>P2Y12
KCSFL
>P2Y14
KCIEL
>PAR1
TCHDV
>PAR2
TCHDV
>PAR3
TCHDV
>PAR4
LCHDA
>PD2R
WCFIQ
>PE2R1
WCFIG
>PE2R2
WCFIR
>PE2R3
WCFIS
>PE2R4
WCFID
>PF2R
WCFYN
>PI2R
WCFLR
>PKR1
FCGQI
>PKR2
FCGQI
>PSYR
LCYDK
>PTAFR
RCFEH
>Q9UQS0_HUMA
SCGPD
>QRFPR
CCLEE
>R3R1_RL3R1
LCLVR
>R3R2_RL3R2
LCLLR
>RDC1
YCRSF
>RGR
CCTLD
>SPR1
VCFEH
>SSR1
ACNML
>SSR2
SCTIN
>SSR3
TCHMQ
>SSR4
ACNLQ
>SSR5
TCNAS
>TA2R
WCFLT
>TAAR5
SCQLL
>TAR01_TAAR1
GCSVF
>TAR03_TAAR9
GCQAP
>TAR04_TAAR6
GCQTV
>TAR05_TAAR8
GCQII
>TRFR
SCGYK
>TSHR
ICLPM
>UR2R
LCLPA
>V1AR
DCWAT
>V1BR
DCWAD
>V2R
DCWAC

<MSAS1.fst> MSA S1. The extra-cellular loop 2 (EL2) multi sequence alignment (MSA) used in the analysis of 249 class A receptors alongwith their 7-TM domains
-------------------------------------------------------
